# Supplementary material for: The Validity and Reliability of the Serbian Version of the Smartphone Addiction Scale—Short Version
Source: Int J Environ Res Public Health. 2022 Jan 22;19(3):1245. doi: 10.3390/ijerph19031245 (PMC8835088; doi:10.3390/ijerph19031245)
Supplement: Supplementary file 1 [file ijerph-19-01245-s001.zip]

Archive with 1 entries (1 files):
- ijerph-1530722-supplementary.pdf
